# Supplementary material for: Molecular phylogeny and taxonomy of the genus Vernaya (Mammalia: Rodentia: Muridae) with the description of two new species
Source: Ecol Evol. 2023 Nov 9;13(11):e10628. doi: 10.1002/ece3.10628 (PMC10636494; doi:10.1002/ece3.10628)
Supplement: Supplementary file 2 — Table S1. [file ECE3-13-e10628-s001.xlsx]

## Sheet: Sheet1
Supplementary table 1. Gene, primer sequences and the best model of evolution for each gene used in the study
Locus	Primer name	Primer sequences	Reference	Best model
Cytb	CYTBL1	ACCAATGACATGAAAAATCATCGTT	Castiglia et al. (2004)	GTR+G
	R-15453-F	CAGCTTTGGGTGYTGRTGGT	This study
	L14724 (hk3)	GGACTTATGACATGAAAAATCATCGTTG	He et al. (2010)
	H15915 (hk3)	GATTCCCCATTTCTGGTTTACAAGAC	He et al. (2010)
APP	APP-F	TCCAAGATGCAGCAGAACG	He et al. (2017)	HKY
	APP-R	CTAATGTGTGCACATAAAACAGG	He et al. (2017)
IRBP	IRBP-217	ATGGCCAAGGTCCTCTTGGATAACTACTGCTT	Stanhope et al. (1996)	HKY
	IRBP-1531	CGCAGGTCCATGATGAGGTGCTCCGTGTCCTG	Stanhope et al. (1997)
RAG1	RAG1-ALL-940F	GACCTGGAGAGTCCAGTGAAGTCCTTTCT	Sato et al., (2004)	HKY
	RAG1-DIP-2117R	ACGRGTAGCATCACAAAGAGTACAAATGT	Sato et al., (2004)
ADORA3	ADORA3-F	ACCCCCATGTTTGGCTGGAA	He et al. (2017)	HKY
	ADORA3-R	GATAGGGTTCATCATGGAGTT	He et al. (2017)
BDNF	BDNF-F	CATCCTTTTCCTTACTATGGTT	He et al. (2017)	GTR+G
	BDNF-R	TTCCAGTGCCTTTTGTCTATG	He et al. (2017)
ATP7A	ATP7A-F	TCCCTGGACAATCAAGAAGC	He et al. (2017)	HKY
	ATP7A-R	AAGGTAGCATCAAATCCCATGT	He et al. (2017)
GHR	GHRF1	GGRAARTTRGAGGAGGRGAACACMATCTT	Jansa et al. (2009)	HKY+G
	GHRendAlt	GATTTTGTTCAGTTGGTCTGTGCTCAC	Jansa et al. (2009)
ADRB2	ADRB2-F	ATCGTCCTGGCCATCGTGTT	He et al. (2017)	HKY+G
	ADRB2-R	CTCCTGGAAGGCAATCCTGA	He et al. (2017)
Castiglia R, Corti M, Colangelo P, Annesi F, Capanna E, Verheyen W, Sichilima AM, Makundi R. 2004. Chromosomal and molecular characterization of Aethomys kaiseri from Zambia and Aethomys chrysophilus from Tanzania (Rodentia, Muridae). Hereditas. He K, Akio S, Helgen KM, Springer MS, Xue-Long J, Campbell KL. 2017. Talpid Mole Phylogeny Unites Shrew Moles and Illuminates Overlooked Cryptic Species …
