# Supplementary material for: Molecular phylogeny and taxonomy of the genus Vernaya (Mammalia: Rodentia: Muridae) with the description of two new species
Source: Ecol Evol. 2023 Nov 9;13(11):e10628. doi: 10.1002/ece3.10628 (PMC10636494; doi:10.1002/ece3.10628)
Supplement: Supplementary file 3 — Table S2. [file ECE3-13-e10628-s006.xlsx]

## Sheet: Sheet1
Supplementary table 2. The acccession numbers of molecular data in this study
Species	Field ID	Museum number	Locality	Genbank Accession No.
				CYTB	GHR	IRBP	RAG1	ADORA3	ADRRB2	APP	ATP7A	BDNF
V. foramena	CSD2275	SAF181656	Pingwu, Sichuan	OR282742	OR333637	OR333657	OR333677	OR333541	OR333561	OR333581	OR333601	OR333619
V. foramena	CSD2380	SAF14291	Wenchuan, Sichuan	OR282743	OR333638	OR333658	OR333678	OR333542	OR333562	OR333582	OR333602	OR333620
V. foramena	CSD2381	SAF16726	Kaizhou, Chongqing	OR282744	OR333639	OR333659	OR333679	OR333543	OR333563	OR333583	OR333603	OR333621
V. foramena	CSD2382	SAF08388	Baoxing, Sichuan	OR282745	OR333640	OR333660	OR333680	OR333544	OR333564	OR333584	OR333604
V. foramena	CSD2383	SAF08490	Baoxing, Sichuan	OR282746	OR333641	OR333661	OR333681	OR333545	OR333565	OR333585	OR333605
V. foramena	CSD3538	SAF201560	Pingwu, Sichuan	OR282752	OR333647	OR333667	OR333687	OR333551	OR333571	OR333591	OR333610	OR333627
V. foramena	CSD3539	SAF201553	Pingwu, Sichuan	OR282753	OR333648	OR333668	OR333688	OR333552	OR333572	OR333592	OR333611	OR333628
V. foramena	CSD3540	SAF201518	Pingwu, Sichuan	OR282754	OR333649	OR333669	OR333689	OR333553	OR333573	OR333593	OR333612	OR333629
V. foramena	CSD3541	SAF201470	Pingwu, Sichuan	OR282755	OR333650	OR333670	OR333690	OR333554	OR333574	OR333594	OR333613	OR333630
V. foramena	CSD3566	SAF20233	Pingwu, Sichuan	OR282757	OR333652	OR333672	OR333692	OR333556	OR333576	OR333596		OR333632
V. fulva	CSD2384	SAF15422	Weixi,Yunnan	OR282747	OR333642	OR333662	OR333682	OR333546	OR333566	OR333586	OR333606	OR333622
V. fulva	CSD2410	SAF18802	Jingdong,Yunnan	OR282748	OR333643	OR333663	OR333683	OR333547	OR333567	OR333587	OR333607	OR333623
V. fulva	CSD2411	SAF18803	Jingdong,Yunnan	OR282749	OR333644	OR333664	OR333684	OR333548	OR333568	OR333588		OR333624
V. fulva	CSD4405	SCNU02747	Lanping,Yunnan	OR282758	OR333653	OR333673	OR333693	OR333557	OR333577	OR333597	OR333615	OR333633
V. meiguites sp. nov.	CSD3536	SAF201652	Meigu,Sichuan	OR282750	OR333645	OR333665	OR333685	OR333549	OR333569	OR333589	OR333608	OR333625
V. meiguites sp. nov.	CSD3537	SAF201653	Meigu,Sichuan	OR282751	OR333646	OR333666	OR333686	OR333550	OR333570	OR333590	OR333609	OR333626
V. meiguites sp. nov.	CSD6130	SAF220266	Jiulong,Sichuan	OR282761	OR333656	OR333676	OR333696	OR333560	OR333580	OR333600	OR333618	OR333636
V. nushanensis sp. nov.	CSD3561	SAF19287	Yunlong,Yunnan	OR282756	OR333651	OR333671	OR333691	OR333555	OR333575	OR333595	OR333614	OR333631
V. nushanensis sp. nov.	XMS170200	KIZ:XMS170200	Lushui,Yunnan	OR282759	OR333654	OR333674	OR333694	OR333558	OR333578	OR333598	OR333616	OR333634
V. nushanensis sp. nov.	XMS170115	KIZ:XMS170115	Lushui,Yunnan	OR282760	OR333655	OR333675	OR333695	OR333559	OR333579	OR333599	OR333617	OR333635
Mastomys coucha				JQ735641*	MF074892*	DQ022400*	MF097876*	XM_031375092*	XM_031366319*	XM_031364313*	XM_031366455*	XM_031371318*
Mus musculus				KF839615*	NM_001286370*	JX457617*	AY413840*	AY011211*	AY011270*	AY011334*	AY011397*	AF459642*
Rattus norvegicus				MH794461*	JF412704*	MZ661189*	MN150146*	AY011212*	AY011271*	AY011335*	AY011398*	AY011462*
*Sequences downloaded from GenBank.
